# Supplementary material for: Enhancing Cultural Humility: Addressing Mental Health Disparities in AANHPI Communities
Source: MedEdPORTAL. 2026 May 21;22:11599. doi: 10.15766/mep_2374-8265.11599 (PMC13192378; doi:10.15766/mep_2374-8265.11599)
Supplement: Supplementary file 1 — AANHPI Mental Health Workshop.pptxPre- and Postworkshop Survey.docxFacilitator Guide.docx [file mep_2374-8265.11599-s001.zip]

Archive with 4 entries (4 files):
- A. AANHPI Mental Health Workshop.pptx
- B. Pre- and Postworkshop Survey.docx
- C. Faciltator Guide.docx
- _Educational Summary Report_11599.pdf
